# Supplementary material for: Identifying long-term stable refugia for relict plant species in East Asia
Source: Nat Commun. 2018 Oct 26;9:4488. doi: 10.1038/s41467-018-06837-3 (PMC6203703; doi:10.1038/s41467-018-06837-3)
Supplement: Supplementary file 4 — Supplementary Data 1 [file 41467_2018_6837_MOESM4_ESM.xlsx]

## Sheet: Sheet1
Supplementary Data 1 Relict species of genera endemic to East Asia.
Species	Distribution in present-day	Number of occurrences
Gymnosperm
Woody deciduous
Ginkgo biloba	China	14
Glyptostrobus pensilis	China, Vietnam, Laos	61
Metasequoia glyptostroboides	China	13
Pseudolarix amabilis	China	26
Woody evergreen
Cephalotaxus sinensis	China	430
Amentotaxus argotaenia	China, Laos, Vietnam	174
Amentotaxus assamica	India	5
Amentotaxus formosana	China	7
Amentotaxus hatuyenensis	Vietnam	2
Amentotaxus poilanei	Vietnam	3
Amentotaxus yunnanensis	China, Laos, Vietnam	88
Cathaya argyrophylla	China	42
Cephalotaxus fortunei	China, Myanmar	938
Cephalotaxus griffithii	India	4
Cephalotaxus harringtonii	China, Japan, Korea, Vietnam	420
Cephalotaxus lanceolata	China	10
Cephalotaxus latifolia	China	60
Cephalotaxus mannii	China, India, Bangladesh, Myanmar, Thailand, Laos, Vietnam	150
Cephalotaxus oliveri	China, Vietnam	102
Cephalotaxus wilsoniana	China	6
Cryptomeria japonica	Japan	549
Cunninghamia konishii	Laos, Vietnam	17
Cunninghamia lanceolata	China, Vietnam	594
Fokienia hodginsii	China, Vietnam, Laos	267
Keteleeria davidiana	China, Vietnam, Cambodia	56
Keteleeria evelyniana	China, Vietnam, Laos	103
Keteleeria fortunei	China, Vietnam	37
Keteleeria hainanensis	China	6
Keteleeria pubescens	China	17
Keteleeria roulletii	Vietnam	2
Nothotsuga longibracteata	China	97
Pseudotaxus chienii	China	37
Sciadopitys verticillata	Japan	192
Taiwania cryptomerioides	China, Vietnam, Myanmar	45
Thujopsis dolabrata	Japan	213
Angiosperm
Woody deciduous
Rehderodendron kwangtungense	China	56
Akebia chingshuiensis	China	5
Akebia longeracemosa	China	13
Akebia pentaphylla	Japan	27
Akebia quinata	China, Japan, Korea	886
Akebia trifoliata	China, Japan, Korea	1119
Archiboehmeria atrata	China, Vietnam	56
Bretschneidera sinensis	China, Vietnam, Thailand	149
Burretiodendron esquirolii	China, Myanmar, Thailand	39
Burretiodendron kydiifolium	China	9
Burretiodendron umbellatum	Thailand	1
Camptotheca acuminata	China	238
Camptotheca lowreyana	China	9
Cercidiphyllum japonicum	China, Japan	825
Cercidiphyllum magnificum	Japan	39
Choerospondias axillaris	China, Japan, India, Bhutan, Nepal, Myanmar, Thailand,	484
	Laos, Vietnam
Corylopsis alnifolia	China	8
Corylopsis brevistyla	China	26
Corylopsis coreana	Korea	8
Corylopsis glabrescens	Japan	11
Corylopsis glandulifera	China	52
Corylopsis glaucescens	China	52
Corylopsis gotoana	Japan	59
Corylopsis henryi	China	7
Corylopsis himalayana	Bhutan, India, Myanmar	25
Corylopsis manipurensis	India, Myanmar	1
Corylopsis microcarpa	China	32
Corylopsis multiflora	China	226
Corylopsis obovata	China	15
Corylopsis omeiensis	China	20
Corylopsis pauciflora	China, Japan	33
Corylopsis platypetala	China	54
Corylopsis rotundifolia	China	14
Corylopsis sinensis	China	368
Corylopsis spicata	Japan	68
Corylopsis stelligera	China	43
Corylopsis trabeculosa	China	29
Corylopsis veitchiana	China	76
Corylopsis velutina	China	22
Corylopsis willmottiae	China	121
Corylopsis yui	China	16
Corylopsis yunnanensis	China	25
Craigia kwangsiensis	China	2
Craigia yannanensis	China, Vietnam	12
Cyclocarya paliurus	China	234
Davidia involucrata	China	511
Decaisnea insignis	China, Myanmar, India, Bhutan, Nepal	510
Dipelta elegans	China	6
Dipelta floribunda	China	174
Dipelta yunnanensis	China	226
Dipentodon sinicus	China, Myanmar	159
Diplopanax stachyanthus	China, Vietnam	67
Diplopanax vietnamensis	Vietnam	6
Dipteronia dyeriana	China	9
Dipteronia sinensis	China	152
Disanthus cercidifolius	Japan	69
Emmenopterys henryi	China, Vietnam	226
Engelhardia acerifolia	India, Bangladesh	5
Engelhardia colebrookiana	India, Nepal	12
Engelhardia hainanensis	China	2
Engelhardia polystachya	India	1
Engelhardia roxburghian	Myanmar, Laos, Vietnam, Cambodia	284
Engelhardia serrata	Nepal, Bhutan, India, Myanmar, Thailand, Laos, Vietnam,	51
	Cambodia
Engelhardia spicata	Nepal, Bhutan, India, Bangladesh, Myanmar, Thailand,	217
	Laos, Vietnam
Engelhardia wallichiana	India, Vietnam	8
Engelhardia roxburghiana	China	284
Engelhardia spicata	China	217
Eucommia ulmoides	China	182
Euptelea pleiosperma	China, Bhutan, India, Bangladesh	506
Euptelea polyandra	Japan	525
Eurycorymbus cavaleriei	China	104
Euscaphis japonica	China, Japan, Korea, Vietnam	2954
Fortunearia sinensis	China	154
Gleditsia pachycarpa	Vietnam	2
Gymnocladus angustifolius	Vietnam	1
Hemiptelea davidii	China, Korea	174
Heptacodium miconioides	China	16
Hovenia acerba	China, Bhutan, Nepal, India Thailand	546
Hovenia dulcis	China, Japan, Korea, Bhutan, India, Thailand, Vietnam	624
Hovenia trichocarpa	China, Japan	97
Idesia polycarpa	China, Japan, Korea	1236
Kalopanax septemlobus	China, Japan, Korea, E Russia	294
Koelreuteria bipinnata	China, Vietnam	171
Koelreuteria formosana	China	5
Koelreuteria paniculata	China, Korea, Vietnam	299
Kolkwitzia amabilis	China	41
Loropetalum chinense	China, Japan	873
Loropetalum lanceum	China	6
Loropetalum subcordatum	China	16
Melliodendron xylocarpum	China	191
Monimopetalum chinense	China	24
Ostryopsis davidiana	China	275
Ostryopsis nobilis	China	39
Paulownia catalpifolia	China	47
Paulownia elongata	China	22
Paulownia fargesii	China, Vietnam	96
Paulownia fortunei	China, Myanmar, Vietnam, Laos	265
Paulownia kawakamii	China	189
Paulownia taiwaniana	China	12
Paulownia tomentosa	China	144
Periploca calophylla	Bhutan	1
Phellodendron amurense	China, Japan, Korea, E Russia	2460
Phellodendron chinense	China	63
Phellodendron sachalinense	E Russia	22
Piptanthus tomentosus	China, Myanmar	61
Platycarya longzhouensis	China, Vietnam, Japan, Korea	6
Platycarya strobilacea	China, Japan, Korea, Vietnam	1378
Platycarya tonkienensis	Vietnam	5
Platycladus orientalis	China, Vietnam, Korea	235
Poliothyrsis sinensis	China	121
Potaninia mongolica	China, Mongolia	26
Pteroceltis tatarinowii	China	299
Pterostyrax burmanicus	Myanmar	10
Pterostyrax corymbosus	China, Japan	341
Pterostyrax hispidus	Japan	227
Pterostyrax psilophyllus	China	179
Rehderodendron gongshanense	China	2
Rehderodendron indochinense	China, Vietnam	22
Rehderodendron kweichowense	China, Vietnam	32
Rehderodendron macrocarpum	China, Vietnam	54
Rhoiptelea chiliantha	China, Vietnam	21
Sargentodoxa cuneata	China, Vietnam	354
Schizophragma choufenianum	China	11
Schizophragma corylifolium	China	13
Schizophragma crassum	China	10
Schizophragma elliptifolium	China	7
Schizophragma fauriei	China	9
Schizophragma hydrangeoides	Japan, Korea, E Russia	612
Schizophragma hypoglaucum	China	32
Schizophragma integrifolium	China, Vietnam, Myanmar	240
Schizophragma megalocarpum	China	7
Schizophragma molle	China	58
Semiliquidambar cathayensis	China	51
Semiliquidambar caudata	China	14
Semiliquidambar chingii	China	6
Sinofranchetia chinensis	China	140
Sinojackia dolichocarpa	China	5
Sinojackia henryi	China	6
Sinojackia huangmeiensis	China	1
Sinojackia microcarpa	China	7
Sinojackia oblongicarpa	China	1
Sinojackia rehderiana	China	11
Sinojackia sarcocarpa	China	2
Sinojackia xylocarpa	China	23
Sinopanax formosanus	China	6
Tapiscia sinensis	China, Vietnam	204
Tapiscia yunnanensis	China	17
Tetracentron sinense	China, Bhutan, Nepal, India,	276
	Myanmar, Vietnam
Tetraena mongolica	China	14
Toricellia angulata	China	113
Toricellia tiliifolia	China, India, Bhutan, Nepal	35
Tripterygium doianum	Japan	6
Tripterygium forrestii	Myanmar	1
Tripterygium regelii	Japan, Korea	70
Tripterygium wilfordii	China, Myanmar, Korea	489
Weigela coraeensis	Japan	214
Weigela decora	Japan	166
Weigela floribunda	Japan	101
Weigela florida	China, Korea	142
Weigela hortensis	Japan	263
Weigela japonica	China, Japan	438
Weigela maximowiczii	Japan	37
Weigela middendorffiana	Japan, E Russia	86
Weigela praecox	Korea, E Russia	31
Weigela sanguinea	Japan	51
Weigela suavis	E Russia	14
Weigela subsessilis	Korea	25
Woody evergreen
Alcimandra cathcartii	China, Bhutan, India, Vietnam	41
Amesiodendron chinense	China, Myanmar, Thailand, Vietnam	76
Ammopiptanthus mongolicus	China, Mongolia	23
Apterosperma oblata	China	10
Euryodendron excelsum	China	6
Exbucklandia longipetala	China	16
Exbucklandia populnea	China, Bhutan, Nepal, India, Myanmar, Thailand, Laos	265
	Vietnam (extended to Indonesia and W Malaysia)
Exbucklandia tonkinensis	China, Laos, Vietnam	160
Kmeria duperreana	Thailand, Vietnam, Cambodia	14
Kmeria septentrionalis	China	10
Loxococcus rupicola	Sri Lanka	7
Manglietiastrum sinicum	China	6
Parakmeria kachirachirai	China	21
Parakmeria lotungensis	China	54
Parakmeria nitida	China, Myanmar	57
Parakmeria omeiensis	China	19
Parakmeria yunnanensis	China	38
Parapyrenaria multisepala	China	30
Piptanthus nepalensis	China, Nepal, Bhutan, India, Myanmar	315
Rhodoleia championii	China, Thailand, Vietnam, Laos, Cambodia	80
	(extended to Sumatra, W Malaysia)
Rhodoleia forrestii	China, Myanmar	25
Rhodoleia henryi	China	16
Rhodoleia macrocarpa	China	6
Rhodoleia parvipetala	China, Vietnam	94
Rhodoleia stenopetala	China	18
Sinomenium acutum	China, Japan, Thailand	519
Sinowilsonia henryi	China	70
Skimmia anquetilia	Nepal, India	8
Skimmia arborescens	China, Bhutan, Nepal, India, Myanmar, Vietnam, Laos	403
Skimmia fortunei	Myanmar	14
Skimmia japonica	Japan, Vietnam	71
Skimmia laureola	China, Bhutan, Nepal, India, Myanmar, Vietanm	58
Skimmia melanocarpa	China, Nepal, India, Myanmar	101
Skimmia multinervia	China, Myanmar	90
Skimmia reevesiana	China, Myanmar	254
Skimmia repens	E Russia	20
Tetrapanax papyrifer	China	161
Trochodendron aralioides	China, Japan	309
Herbaceous
Euryale ferox	China, Japan, Korea, E Russia, India, Bangladesh, Myanmar	188
Trapella sinensis	China, Japan, Korea, E Russia	85
