# Supplementary material for: Identifying long-term stable refugia for relict plant species in East Asia
Source: Nat Commun. 2018 Oct 26;9:4488. doi: 10.1038/s41467-018-06837-3 (PMC6203703; doi:10.1038/s41467-018-06837-3)
Supplement: Supplementary file 5 — Supplementary Data 2 [file 41467_2018_6837_MOESM5_ESM.xlsx]

## Sheet: Sheet1
Supplementary Data 2 Relict species of genera with disjunct distributions between
East Asia and other parts of the world.
Species	Distribution in present-day	Number of occurrences
Gymnosperm
Woody evergreen
Calocedrus formosana	China	10
Calocedrus macrolepis	China, Laos, Vietnam, Myanmar, Thailand	83
Calocedrus rupestris	Vietnam	28
Cedrus deodara	China, India, Nepal	41
Chamaecyparis formosensis	China	7
Chamaecyparis obtusa	Japan	910
Chamaecyparis pisifera	Japan	69
Chamaecyparis taiwanensis	China	6
Pseudotsuga brevifolia	China, Vietnam	35
Pseudotsuga forrestii	China	33
Pseudotsuga japonica	Japan	29
Pseudotsuga sinensis	China, Vietnam	131
Pseudotsuga wilsoniana	China	7
Taxus chinensis	Vietnam	58
Taxus contorta	India, Myanmar, Bhutan, Nepal	37
Taxus cuspidata	China, Japan, Korea, E Russia	318
Taxus fuana	China, India, Bhutan	36
Taxus sumatrana	China, India, Vietnam	21
Taxus wallichiana	China, Bhutan, Nepal, India, Myanmar, Thailand, Laos, Vietnam	224
Thuja koraiensis	China, Korea	39
Thuja standishii	Japan	468
Thuja sutchuenensis	China	10
Torreya fargesii	China	124
Torreya grandis	China	163
Torreya jackii	China	19
Torreya nucifera	Japan	1362
Torreya parvifolia	China	1
Tsuga chinensis	China, Vietnam	401
Tsuga diversifolia	Japan	214
Tsuga dumosa	China, Bhutan, Nepal, India, Myanmar, Vietnam	475
Tsuga forrestii	China	56
Tsuga patens	China	8
Tsuga sieboldii	Japan, Korea	1001
Xanthocyparis vietnamensis	Vietnam	29
Angeosperm
Woody deciduous
Aesculus assamica	China, Bangladesh, India, Myanmar, Thailand, Vietnam, Bhutan	84
Aesculus chinensis	China, Laos, Vietnam	37
Aesculus indica	India, Nepal	25
Aesculus turbinata	Japan	980
Aesculus wangii	China, Vietnam	23
Calycanthus chinensis	China	14
Carya cathayensis	China	34
Carya hunanensis	China	15
Carya kweichowensis	China	7
Carya poilanei	Laos, Vietnam	2
Carya sinensis	China, Vietnam	11
Carya tonkinensis	China, Laos, Thailand, Vietnam	22
Castanea crenata	Japan, Korea	2526
Castanea henryi	China	715
Castanea mollissima	China, India, Korea, Myanmar, Vietnam	1085
Castanea seguinii	China	501
Castanea tribuloides	Bangladesh	1
Catalpa bungei	China	144
Catalpa fargesii	China	205
Catalpa ovata	China	342
Catalpa tibetica	China	7
Corylus chinensis	China	151
Corylus colurna	India	5
Corylus fargesii	China	53
Corylus ferox	China, Bhutan, India, Nepal, Myanmar	243
Corylus heterophylla	China, E Russia, Japan, Korea	591
Corylus jacquemontii	India, Nepal	7
Corylus mandshurica	China, Korea, E Russia	388
Corylus sieboldiana	Japan	186
Corylus thibetica	China	8
Corylus wangii	China	7
Corylus yunnanensis	China	213
Fagus crenata	Japan	1376
Fagus engleriana	China	126
Fagus hayatae	China	24
Fagus japonica	Japan	433
Fagus longipetiolata	China, Vietnam	542
Fagus lucida	China	157
Fagus multinervis	Korea	19
Gleditsia assamica	India	7
Gleditsia australis	China, Vietnam	59
Gleditsia fera	China, Thailand, Vietnam	58
Gleditsia japonica	China, Japan	147
Gleditsia microcarpa	Myanmar	2
Gleditsia microphylla	China	52
Gleditsia pachycarpa	Vietnam	1
Gleditsia rolfei	China, Laos, Vietnam	3
Gleditsia sinensis	China, Myanmar	582
Gymnocladus angustifolius	Vietnam	2
Gymnocladus assamicus	India	1
Gymnocladus burmanicus	Myanmar, Thailand	5
Gymnocladus chinensis	China, Vietnam, Myanmar	142
Halesia macgregorii	China	79
Hamamelis japonica	Japan	508
Hamamelis mollis	China	105
Juglans ailantifolia	Japan, E Russia	1917
Juglans mandshurica	China, Laos, Korea, E Russia	684
Juglans pterococca	Bangladesh	1
Juglans regia	China, Bhutan, India, Korea, Myanmar, Nepal, Vietnam	648
Juglans sigillata	China, Bhutan, India	118
Liquidambar acalycina	China	135
Liquidambar cambodiana	Cambodia	1
Liquidambar excelsa	Bhutan, India	2
Liquidambar formosana	China, Laos, Vietnam	860
Liriodendron chinense	China, Vietnam	205
Nanophyton erinaceum	China, E Russia	44
Nanophyton mongolicum	China, Mongolia	2
Nyssa javanica	China, Vietnam, Laos, Thailand, Myanmar, Bangladesh, India, Bhutan	80
Nyssa leptophylla	China	1
Nyssa shangszeensis	China	3
Nyssa shweliensis	China	7
Nyssa sinensis	China, Vietnam, Myanmar	476
Nyssa wenshanensis	China	9
Nyssa yunnanensis	China	6
Ostrya japonica	China, Japan, Korea	461
Ostrya multinervis	China	9
Ostrya rehderiana	China	3
Ostrya trichocarpa	China	2
Ostrya yunnanensis	China	3
Pachysandra axillaris	China	145
Pachysandra terminalis	China, Japan	150
Paliurus ramosissimus	China, Japan, Korea, Vietnam	243
Parrotia subaequalis	China	9
Parthenocissus chinensis	China	18
Parthenocissus dalzielii	China, Vietnam	169
Parthenocissus feddei	China	29
Parthenocissus henryana	China	92
Parthenocissus heterophylla	Vietnam, Japan	8
Parthenocissus laetevirens	China	113
Parthenocissus pedata	Vietnam	3
Parthenocissus semicordata	China, India, Bhutan, Nepal, Myanmar, Thailand, Vietnam	336
Parthenocissus suberosa	China	19
Parthenocissus tricuspidata	China, Japan, Korea, E Russia	1135
Periploca acuminata	Bangladesh	5
Periploca calophylla	China, Myanmar, India, Nepal	333
Periploca floribunda	China	333
Periploca forrestii	China	227
Periploca hydaspidis	India, Sri Lanka	1
Periploca indica	Sri Lanka	6
Periploca purpurea	Thailand	14
Periploca sepium	China, Nepal	742
Periploca tsangii	China	1
Platanus kerrii	Laos, Vietnam	14
Pterocarya hupehensis	China	98
Pterocarya macroptera	China	36
Pterocarya rhoifolia	China, Japan	114
Pterocarya stenoptera	China	601
Pterocarya tonkinensis	China, Vietnam	21
Reevesia formosana	China	6
Reevesia glaucophylla	China	22
Reevesia pycnantha	China	7
Reevesia rubronervia	China	2
Sambucus adnata	China, India, Bhutan, Nepal, Bangladesh, Thailand	525
Sambucus hookeri	Vietnam, Laos, Myanmar	6
Sambucus javanica	China, Japan, India, Bhutan, Bangladesh, Myanmar,	1103
	Thailand, Vietnam, Laos
Sambucus racemosa	E Russia	1463
Sambucus sibirica	China, E Russia	77
Sambucus sieboldiana	Japan, Korea, E Russia	1519
Sambucus simpsonii	Vietnam	2
Sambucus wightiana	China, India	9
Sambucus williamsii	China, Korea, E Russia	758
Sassafras randaiense	China	13
Sassafras tzumu	China	378
Staphylea bumalda	China, Japan, Korea	760
Staphylea campanulata	China	5
Staphylea cochinchinensis	Vietnam	1
Staphylea emodi	India, Nepal	16
Staphylea forrestii	China	15
Staphylea holocarpa	China	230
Staphylea shweliensis	China	1
Staphylea yuanjiangensis	China	1
Wisteria brachybotrys	Japan	294
Wisteria brevidentata	China	6
Wisteria floribunda	Japan	661
Wisteria sinensis	China, Myanmar, Vietnam	226
Wisteria venusta	China	3
Wisteria villosa	China	25
Zelkova schneideriana	China, Vietnam	167
Zelkova serrata	China, Japan, Korea, E Russia	2219
Zelkova sinica	China	74
Woody evergreen
Paliurus hemsleyanus	China	177
Paliurus hirsutus	China, Vietnam	41
Paliurus orientalis	China	60
Reevesia botingensis	China	7
Reevesia gagnepainiana	Vietnam	6
Reevesia lancifolia	China	7
Reevesia lofouensis	China	8
Reevesia longipetiolata	China	49
Reevesia lumlingensis	China	1
Reevesia macrocarpa	Vietnam	5
Reevesia orbicularifolia	China	6
Reevesia orbicularis	Vietnam	5
Reevesia pubescens	China, Bhutan, India, Laos, Myanmar, Thailand, Vietnam	103
Reevesia rotundifolia	China	2
Reevesia shangszeensis	China	2
Reevesia thyrsoidea	China, Vietnam, Cambodia	128
Reevesia tomentosa	China, Myanmar	6
Trigonobalanus doichangensis	China, Thailand	21
Trigonobalanus verticillata	China, Vietnam (extended to Indonesia and Peninsular Malaysia)	8
