# Supplementary material for: Identifying long-term stable refugia for relict plant species in East Asia
Source: Nat Commun. 2018 Oct 26;9:4488. doi: 10.1038/s41467-018-06837-3 (PMC6203703; doi:10.1038/s41467-018-06837-3)
Supplement: Supplementary file 6 — Supplementary Data 3 [file 41467_2018_6837_MOESM6_ESM.xlsx]

## Sheet: Sheet1
Supplementary Data 3 Forest types containing relict species in East Asia, at least one of them
being a dominant. C=central, E=eastern, S=southern, N= northern, NC=north-central, SC=south-central,
SE=south-eastern, SW=south-western. The asterisk indicates that the relict forests have scattered within
their altitudinal ranges.
Relict forest type	Distribution region	Elevational range
Relict gymnospermous species as the first dominant
Amentotaxus argotaenia	SC China	1000
Amentotaxus argotaenia-Machilus leptophylla	SE China	600-880
Amentotaxus argotaenia-Machilus sichuanensis	SW China	1000-1200
Amentotaxus argotaenia-Pterocarya hupehensis	SC China	980
Cathaya argyrophylla-Cyclobalanopsis gracilis	SW China	1450-1580
Cathaya argyrophylla-Fagus hayatae	SW China	1485-1700
Cathaya argyrophylla-Pinus massoniana-Cunninghamia lanceolata	SW China	1250-1750
Cedrus deodara	E, C Nepal, NW India	2200-3200
Cephalotaxus fortunei	SW China	2300-2500
Cephalotaxus oliveri	SW China	1670-1780
Chamaecyparis formosensis	Taiwan	1800-2500
Chamaecyparis obtusa	Taiwan	1600-2900
Chamaecyparis obtusa-Thuja standishii-Pinus pentaphylla	S Japan	250-1800
Chamaecyparis obtusa-Thujopsis dolabrata-Chamaecyparis pisifera	S Japan	1080-1558
Chamaecyparis obtusa-Tsuga diversifolia-Pinus pentaphylla	S Japan	250-1800
Chamaecyparis taiwanensis	Taiwan	1500-2500
Cryptomeria japonica	S, SC Japan	700-1300
Cunninghamia lanceolata	SE China	300-1000
Fokienia hodginsii	S, SE, SC, SW China	1190-1385
Ginkgo biloba	SW China	840-1200
Ginkgo biloba-Cupressus funebris	SW China	900-1150
Ginkgo biloba-Liquidambar formosana-Cyclobalanopsis glauca	SW China	900-1150
Glyptostrobus pensilis	SE China, C Vietnam	570-1300
Keteleeria davidiana	SW China	1050-1200
Keteleeria evelyniana	SW China	1820-2100
Keteleeria evelyniana-Pinus kesiya-Schima wallichii	NE Laos	1150
Keteleeria fortunei	SE China	300-1000
Keteleeria fortunei-Castanopsis eyrei	SE China	850
Keteleeria fortunei-Cyclobalanopsis gilva	SE China	750
Keteleeria hainanensis-Lithocarpus fenzelianus	SW China	1000-1400
Keteleeria pubescens	SW China	480
Metasequoia glyptostroboides	C China	900-1400
Nothatsuga longibracteata	SC, SE China	1320-1450
Nothatsuga longibracteata-Cyclobalanopsis multinervis	SC China	1280
Nothatsuga longibracteata-Fokienia hodginsii	SC China	1370
Nothatsuga longibracteata-Pinus taiwanensis	SC China	1450
Nothotsuga longibracteat	SE China	1560
Platycladus orientalis	SW China	700-800
Pseudolarix amabilis-Emmenopterys henryi-Sassafras tzumu	SE China	1100
Pseudotaxus chienii	SE China	900-1300
Pseudotsuga brevifolia	SW China	780
Pseudotsuga forrestii	SW China	2500-3000
Pseudotsuga sinensis	C, SC, SE, SW China	450-2100
Sciadopitys verticillata	S, SC, C, NC China	450-1600
Taiwania cryptomerioides	SW, SC China, Taiwan	800-2600
Taiwania cryptomerioides-Taxus wallichiana	SC China	780-1200
Taxus wallichiana	SW, S, C, SC, SE China, SW Bhutan	600-3030
Taxus wallichiana-Castanopsis fargesii	S China	800-1300
Taxus wallichiana-Pinus armandii	C China	600-1200
Taxus wallichiana-Tsuga chinensis	C, SW China	635-3000
Thuja standishii	C Japn	1900-2010
Thuja sutchuenensis	SW China	1100-2100
Thujopsis dolabrata-Chamaecyparis obtusa-Cryptomeria japonica	S, C, NC Japan	250-1700
Thujopsis dolabrata-Cryptomeria japonica-Fagus crenata	NC Japan	160-550
Thujopsis dolabrata-Tsuga diversifolia	NC Japan	250-500
Torreya fargesii	SW China	2190
Torreya grandis	SC, SE China	400-650
Tsuga chinensis	SC, SE, SW China, Taiwan	1250-2900
Tsuga chinensis -Cyclobalanopsis multinervis	SE China	1400-1900
Tsuga chinensis-Abies awakamii	Taiwan	2500-2800
Tsuga chinensis-Betula albosinensis	SW China	2200-2500
Tsuga chinensis-Betula utilis	SW China	2866-2930
Tsuga chinensis-Fagus hayatae	SC China	1250-1850
Tsuga chinensis-Fagus lucida	SC China	1500
Tsuga chinensis-Picea asperata-Larix mastersiana	SW China	2500-2600
Tsuga chinensis-Pinus taiwanensis	SE China	1400-1900
Tsuga diversifolia	C Japan	1900-2225
Tsuga diversifolia-Thuja standishii-Pinus pentaphylla	C Japan	400-1700
Tsuga dumosa	SW China, NW India, SW Bhutan, W Nepal, NW Myanmar, N Vietnam	2000-2950
Tsuga dumosa-Abies delavayi	N Vietnam	2000-2800
Tsuga dumosa-Abies pindrow	E, C Nepal	2500-2900
Tsuga dumosa-Lithocarpus pachyphyllus	SW China	2500-2700
Tsuga sieboldii	C Japan	1400-1800
Tsuga sieboldii-Pinus parviflora	Ulleungdo, South Korea	410
Relict deciduous broad-leaved species as the first dominant
Aesculus chinensis	C China	1580
Bretschneidera sinensis	SE China	800-1000
Camptotheca acuminata	SW China	600-1575
Castanea mollissima-Quercus variabilis	C China	1000
Castanea seguinii	C China	1050-1300
Castanea seguinii-Quercus serrata	SE China	1300
Catalpa ovata-Pterocarya stenoptera	C China	600-900
Cercidiphyllum japonicum-Aesculus turbinata-Fagus crenata	NC Japan	400–460
Cercidiphyllum japonicum-Padus obtusata	SW China	1300-1900
Choerospondias axillaris	C Thailand	800
Cyclocarya paliurua	SE China	490-1100
Cyclocarya paliurus-Cunninghamia lanceolata	SE China	600-800
Cyclocarya paliurus-Pterostyrax corymbosus-Cyclobalanopsis gracilis	SE China	710
Davidia involucrata-Acer pictum subsp. mono-Tetracentron sinense	SW China	1860
Davidia involucrata-Betula luminifera	SW China	1900
Davidia involucrata-Carya cathayensis-Fagus longipetiolata	SW China	1400-1900
Davidia involucrata-Carya cathayensis-Padus avium	SW China	2400
Davidia involucrata-Cercidiphyllum japonicum-Tetracentron sinense	SW, C China	1350-1700
Davidia involucrata-Cercidiphyllum joponicum-Pterocarya macroptera	SW China	2350
Davidia involucrata-Cyclobalanopsis multinervis	C China	900-1100
Davidia involucrata-Decaisnea insignis-Dipentodon sinicus	SW China	1930
Davidia involucrata-Juglans mandshurica	SW China	1600
Davidia involucrata-Litsea hupehana	SW China	1570
Davidia involucrata-Machilus lichuanensis-Phoebe sheareri	SW China	1800
Davidia involucrata-Prunus sp.-Litsea elongata	SW China	2400
Davidia involucrata-Pterocarya macroptera	SW China	2680
Davidia involucrata-Pterocarya macroptera-Styrax macranthus	SW China	2260-2280
Davidia involucrata-Styrax tonkinensis -Liquidambar acalycina	SW China	1300
Davidia involucrata-Tetracentron sinense-Cercidiphyllum japolicum	SW China	1150-1680
Davidia involucrata-Tetracentron sinense-Cornus controversa	C China	1400-1700
Davidia involucrata-Tetracentron sinense-Fagus lucida	C China	1200-1500
Dipentodon sinicus	SW China	2000-2200
Dipteronia dyeriana	SW China	1800-2200
Dipteronia sinensis-Davidia involucrata	C China	1250-1450
Dipteronia sinensis-Tapiscia sinensis	C China	1100-1250
Disanthus cercidifolius	SE China	1200
Emmenopterys henryi	SE, SW, C China	600-1500
Engelhardia spicata-Schima wallichii	SW Bhutan	1380
Engelhardia spicata-Schima wallichii-Wendlandia tinctoria	E Nepal	800-1000
Euptelea pleiosperma-Cornus controversa	C China	1600-1650
Euptelea pleiosperma	SW, C China	1100-2200
Euptelea pleiosperma-Platycarya strobilacea-Emmenopterys henryi	SE China	1000-1200
Fagus crenata	S, SC, C, NC, N Japan	150-1800
Fagus crenata-Quercus mongolica	C Japan	2100-2200
Fagus crenata-Tsuga sieboldii	C Japan	1180-1320
Fagus engleriana	C, SE, SW China	1200-2200
Fagus hayatae	C, SW China, Taiwan	1350-1950
Fagus japonica	NC Japan	1200-1300
Fagus japonica-Fagus crenata-Tsuga sieboldii	C Japan	950-1440
Fagus longipetiolata	SW, SE China	620-1440
Fagus longipetiolata-Davidia involucrata	C China	1800
Fagus lucid	SC, SW, SE China	1430-2600
Fagus lucida-Cyclobalanopsis multinervis	SW China	1355-1456
Fagus lucida-Lithocarpus hancei	SW China	1200-1420
Fagus multinervis	Ulleungdo, Korea	300
Juglans mandshurica	SW China	1600-2000
Koelreuteria paniculata	C China	300-800
Koelreuteria paniculata-Pteroceltis tatarinowii	C China	300-600
Liquidambar acalycina	SE China	1100
Liquidambar acalycina-Carpinus viminea-Cyclobalanopsis gracilis	SE China	840
Liquidambar acalycina-Schima superba	SE China	1615
Liquidambar formosana	SE, SC, C, SW China	200-1615
Liquidambar formosana-Castanopsis cartesii	SE China	390-400
Liquidambar formosana-Castanopsis sclerophylla	SC China	200-600
Liquidambar formosana-Cryptomeria fortunei	SE China	950
Liquidambar formosana-Exbucklandia tonkinensis	SE China	820
Liquidambar formosana-Sloanea hemsleyana	SC China	800
Liriodendron chinense	SW China	900-1400
Liriodendron chinense	SW China	900-1600
Liriodendron chinense-Davidia involucrata-Sassafras tzumu	SW China	1500-1600
Liriodendron chinense-Liquidambar formosana	SW China	1110
Liriodendron chinense-Toona sinensis-Emmenopterys henryi	SW China	900-1460
Lithocarpus cleistocarpus-Davidia involucrata	SW China	1300-1800
Lithocarpus ithyphyllus-Bretschneidera sinensis	S China	300-700
Nyssa sinensis-Cyclobalanopsis gracilis	SE China	800-1100
Nyssa sinensis-Cyclobalanopsis stewardiana	SE China	930
Ostrya japonica-Kalopanax septemlobus	C China	900-1300
Parrotia subaequalis	SE China	600-680
Platycarya strobilacea	SW China	1000-1800
Platycarya strobilacea-Castanopsis sclerophylla	SC China	250
Platycarya strobilacea-Quercus variabilis	C China	1000
Pterocarya hupehensis-Fraxinus chinensis	C China	1200
Pterocarya macroptera	SW China	1900-2200
Pterocarya rhoifolia	N Japan	1072
Pterocarya rhoifolia-Fraxinus platypoda-Cercidiphyllum japonicum	C Japan	1210-1530
Pterocarya stenoptera	C China	1240
Pterocarya tonkinensis	N Laos, N Vietnam	200-1300
Pteroceltis tatarinowii	C China	600-1300
Pteroceltis tatarinowii-Celtis tetrandra-Zelkova schneideriana	SE China	100-230
Pterostyrax corymbosus	SE China	900-1500
Pterostyrax psilophyllus-Diospyros lotus	C China	1210-1280
Pterostyrax psilophyllus-Toxicodendron succedaneum	C China	1350
Rhoiptelea chiliantha	SW China	1570-1700
Sassafras randaiense	Taiwan	1928
Tapiscia sinensis	C, SC, SE China	610-1330
Tetracenteron sinense	SW China	2100-2900
Tetracenteron sinense-Dipteronia sinensis-Fagus longipetiolata	C China	1310-1450
Tetracentron sinense-Acer campbellii-Magnolia campbellii	C Bhutan	3000
Tetracentron sinense-Dipentodon sinicus	SW China	2400-2600
Tetracentron sinense-Tapiscia sinensis-Davidia involucrata	C China	1300-1450
Zelkova sinica	C China	432-1150
Relict evergreen broad-leaved species as the first dominant
Alcimandra cathcartii	SW China	2000-2400
Exbucklandia populnea	SW China, SW Bhutan	1200-1580
Exbucklandia populnea-Machilus longipedicellata	SW China	1800
Exbucklandia tonkinensis	SE China	600-700
Loxococcus rupicola	SW Sri Lanka	1158
Parakmeria lotungensis-Dacrydium pectinatum	S China	1000-1400
Parakmeria omeiensis-Gordonia szechuanensis	SW China	1350-1450
Parakmeria yunnanensis-Gymnanthes remota	SW China	1650-1700
Rhodoleia parvipetala-Alcimandra cathcartii-Schima argentea	SW China	1807
Trigonobalanus doichangensis	SW China	1100-1900
Trigonobalanus verticillata	S China	1100-1400
